# Supplementary material for: Multiple LPA3 Receptor Agonist Binding Sites Evidenced Under Docking and Functional Studies
Source: Int J Mol Sci. 2025 Apr 26;26(9):4123. doi: 10.3390/ijms26094123 (PMC12071260; doi:10.3390/ijms26094123)
Supplement: Supplementary file 1 [file ijms-26-04123-s001.zip]

Archive with 1 entries (1 files):
- ijms-3543429-supplementary.pdf
